# Supplementary material for: ﻿Huperziacrassifolia (Lycopodiaceae), a new species from China based on morphological characters and molecular evidence
Source: PhytoKeys. 2024 Aug 28;246:27–42. doi: 10.3897/phytokeys.246.131046 (PMC11375336; doi:10.3897/phytokeys.246.131046)
Supplement: XML Treatment for Huperzia crassifolia [file phytokeys.246.131046-treatment1.xml]

<!DOCTYPE tp:taxon-treatment
  PUBLIC "-//TaxonX//DTD Taxonomic Treatment Publishing DTD v0 20100105//EN" "tax-treatment-NSO.dtd">
<tp:taxon-treatment xmlns:tp="http://www.plazi.org/taxpub"><tp:treatment-meta><kwd-group><label>Taxon classification</label><kwd>
                <named-content content-type="kingdom">Plantae</named-content>
              </kwd><kwd>
                <named-content content-type="order">Lycopodiales</named-content>
              </kwd><kwd>
                <named-content content-type="family">Lycopodiaceae</named-content>
              </kwd></kwd-group><mixed-citation publication-type="journal"><person-group><name><surname>Guo</surname><given-names>Zhi-You</given-names></name><name><surname>Liu</surname><given-names>Hong-Mei</given-names></name><name><surname>Wang</surname><given-names>Kai-Kai</given-names></name><name><surname>Fujiwara</surname><given-names>Tao</given-names></name><name><surname>Liu</surname><given-names>Zheng-Yu</given-names></name><name><surname>Zhang</surname><given-names>Xian-Chun</given-names></name><name><surname>Schneider</surname><given-names>Harald</given-names></name></person-group><article-title>﻿<italic><tp:taxon-name><tp:taxon-name-part taxon-name-part-type="genus" reg="Huperzia">Huperzia</tp:taxon-name-part><tp:taxon-name-part taxon-name-part-type="species" reg="crassifolia">crassifolia</tp:taxon-name-part></tp:taxon-name></italic> (<tp:taxon-name><tp:taxon-name-part taxon-name-part-type="family">Lycopodiaceae</tp:taxon-name-part></tp:taxon-name>), a new species from China based on morphological characters and molecular evidence</article-title><source>PhytoKeys</source><day>28</day><month>08</month><year>2024</year><volume>246</volume><fpage>27</fpage><lpage>42</lpage><pub-id pub-id-type="doi">10.3897/phytokeys.246.131046</pub-id></mixed-citation></tp:treatment-meta><tp:nomenclature><label>﻿</label><tp:taxon-name>
              <object-id xmlns:xlink="http://www.w3.org/1999/xlink" content-type="arpha" xlink:type="simple">3CE8AFBD-B635-57A8-9E74-AFF9A0148A41</object-id>
              <tp:taxon-name-part taxon-name-part-type="genus" reg="Huperzia">Huperzia</tp:taxon-name-part>
              <tp:taxon-name-part taxon-name-part-type="species" reg="crassifolia">crassifolia</tp:taxon-name-part>
              <object-id xmlns:xlink="http://www.w3.org/1999/xlink" content-type="ipni" xlink:type="simple">urn:lsid:ipni.org:names:77347495-1</object-id>
            </tp:taxon-name><tp:taxon-authority>W.M.Chu &amp; B.Y.Zhang ex Z.Y.Guo</tp:taxon-authority><tp:taxon-status xmlns:xlink="http://www.w3.org/1999/xlink" xlink:type="simple">sp. nov.</tp:taxon-status><xref ref-type="fig" rid="F3">Figs 3</xref><xref ref-type="fig" rid="F4">, 4</xref></tp:nomenclature><tp:treatment-sec sec-type="material" id="SECID0ETEAI"><title>Type.</title><p>China • Guizhou Province: Duyun City, Luosike Mountain, between Maozhuchong and Tuanshan, <named-content xmlns:xlink="http://www.w3.org/1999/xlink" content-type="dwc:verbatimCoordinates" xlink:type="simple"><named-content content-type="geo-json" specific-use="{&#34;type&#34;:&#34;Point&#34;,&#34;coordinates&#34;:[107.232900,26.239000]}" id="NCID0E3EAI" xlink:type="simple">26.2390, 107.2329</named-content></named-content>, under the broad-leaf forests, alt. 1100–1500 m, 10 March 2016, <italic>Zhi-You GUO 2016022</italic> (Holotype, <abbrev xmlns:xlink="http://www.w3.org/1999/xlink" xlink:title="Herbarium of Qiannan Normal College for Nationalities" id="ABBRID0EDFAI" xlink:type="simple">QNUN</abbrev>!).</p></tp:treatment-sec><tp:treatment-sec sec-type="diagnosis" id="SECID0EHFAI"><title>Diagnosis.</title><p><italic><tp:taxon-name><tp:taxon-name-part taxon-name-part-type="genus" reg="Huperzia">Huperzia</tp:taxon-name-part><tp:taxon-name-part taxon-name-part-type="species" reg="crassifolia">crassifolia</tp:taxon-name-part></tp:taxon-name></italic> resembled species <italic><tp:taxon-name><tp:taxon-name-part taxon-name-part-type="genus" reg="Huperzia">H.</tp:taxon-name-part><tp:taxon-name-part taxon-name-part-type="species" reg="javanica">javanica</tp:taxon-name-part></tp:taxon-name></italic> in its gross morphology, but can be easily distinguished by the thicker texture and round-lanceolate pinnae. The well differentiated seasonal constriction zones, as well as the dark-green colour of the pinnae, provide further distinctions to species with similar morphology.</p></tp:treatment-sec><tp:treatment-sec sec-type="description" id="SECID0EDGAI"><title>Description.</title><p>Plants terrestrial. Stem erect or ascending, 2–4 times dichotomous branches, 5–25 cm tall, 0.2–0.4 cm in diam. Upper portion of the branches often with numerous gemmae. Leaves sparse, attached at right angles with stem, elliptic to slightly oblanceolate, conspicuously contracted towards base, 1.2–1.9 cm long, 0.4–0.6 cm wide, leathery, shiny, dark green above and light green below, glabrous, midrib conspicuous, base cuneate, decurrent, petiolate, margin straight, slightly reflexed when dry, irregularly serrated, apex acute to slightly cuspidate, teeth acute at apex, coarse; seasonal variation between sporophylls and trophophylls, sporophylls slightly dimorphic by reduced size compared to trophophylls; sporangia attached to the upper side of sporophylls, yellowish, reniform. Spores tetrahedral, with trilete aperture and foveolate ornamentation on distal pole.</p></tp:treatment-sec><tp:treatment-sec sec-type="etymology" id="SECID0EIGAI"><title>Etymology.</title><p>The specific epithet refers to its thick and coriaceous texture of the pinnae.</p></tp:treatment-sec><tp:treatment-sec sec-type="Vernacular name" id="SECID0ENGAI"><title>Vernacular name.</title><p>厚叶石杉 (Chinese pinyin: hou ye shi shan).</p></tp:treatment-sec><tp:treatment-sec sec-type="distribution" id="SECID0ESGAI"><title>Distribution and habitat.</title><p><italic><tp:taxon-name><tp:taxon-name-part taxon-name-part-type="genus" reg="Huperzia">Huperzia</tp:taxon-name-part><tp:taxon-name-part taxon-name-part-type="species" reg="crassifolia">crassifolia</tp:taxon-name-part></tp:taxon-name></italic> is a terrestrial firmoss currently only known from Guizhou, Hubei, Hunan, and Chongqing, growing on humus rich soils in shady conditions formed in the undergrowth of broad leaf forests at elevations from 1100 to 1900 m a.s.l.</p></tp:treatment-sec><tp:treatment-sec sec-type="material" id="SECID0EDHAI"><title>Additional specimens examined.</title><p>China • Hubei Province, Shibing County, 5 September 2019, R. K. Li ES946 • Chongqing City, Nanchuan District, Jinfo Mountain, 1500 m, 16 April 1981, <italic>Zhengyu Liu</italic> 1327 (IMC0000082!) • Chongqing City, Nanchuan District, Jinfo Mountain, 1750 m, 15 June 1981, <italic>Zhengyu Liu</italic> 1708 (IMC0000083!) • Chongqing City, Nanchuan District, Jinfo Mountain, 1900 m, 23 October 1978, <italic>Zhengyu Liu</italic> 784137 (IMC0000084!) • Chongqing City, Qianjiang District,1260 m, 23 May 1979, <italic>Zhengyu Liu</italic> 373 (IMC0000081!).</p></tp:treatment-sec><tp:treatment-sec sec-type="Taxonomic notes" id="SECID0ERHAI"><title>Taxonomic notes.</title><p>During our studies, the corresponding author had the opportunity to check the specimens collected by taxonomist Zheng-Yu Liu and found that he already noticed the distinctness of <italic><tp:taxon-name><tp:taxon-name-part taxon-name-part-type="genus" reg="Huperzia">Huperzia</tp:taxon-name-part><tp:taxon-name-part taxon-name-part-type="species" reg="crassifolia">crassifolia</tp:taxon-name-part></tp:taxon-name></italic>, but the taxon had not been properly published. The oldest specimen of <italic><tp:taxon-name><tp:taxon-name-part taxon-name-part-type="genus" reg="Huperzia">H.</tp:taxon-name-part><tp:taxon-name-part taxon-name-part-type="species" reg="crassifolia">crassifolia</tp:taxon-name-part></tp:taxon-name></italic> carries the species name plus W. M. Chu &amp; B. Y. Zhang as the authorities. Thus, the name has been introduced by these two researchers. To honor their contribution, authorities of this new species are W. M. Chu &amp; B. Y. Zhang <italic>ex</italic> Z. Y. Guo.</p></tp:treatment-sec><tp:treatment-sec sec-type="conservation status" id="SECID0EPIAI"><title>Conservation status.</title><p>The new species <italic><tp:taxon-name><tp:taxon-name-part taxon-name-part-type="genus" reg="Huperzia">Huperzia</tp:taxon-name-part><tp:taxon-name-part taxon-name-part-type="species" reg="crassifolia">crassifolia</tp:taxon-name-part></tp:taxon-name></italic> is distributed in central and SW China; however the population size of each locality is very small. Especially when one considers the medicinal values of <italic><tp:taxon-name><tp:taxon-name-part taxon-name-part-type="genus" reg="Huperzia">Huperzia</tp:taxon-name-part></tp:taxon-name></italic> species, it may reach the stage that it is over-collected. Thus, we tentatively propose <italic><tp:taxon-name><tp:taxon-name-part taxon-name-part-type="genus" reg="Huperzia">H.</tp:taxon-name-part><tp:taxon-name-part taxon-name-part-type="species" reg="crassifolia">crassifolia</tp:taxon-name-part></tp:taxon-name></italic> as Endangered (EN) according to the IUCN categories and criteria (<xref ref-type="bibr" rid="B15">IUCN 2022</xref>).</p></tp:treatment-sec><tp:treatment-sec><!--Section generated to contain objects referenced in tp:taxon-treatment.--><fig id="F3" position="float" orientation="portrait"><object-id xmlns:xlink="http://www.w3.org/1999/xlink" content-type="doi" xlink:type="simple">10.3897/phytokeys.246.131046.figure3</object-id><object-id xmlns:xlink="http://www.w3.org/1999/xlink" content-type="arpha" xlink:type="simple">85CDA6F2-5319-5F0B-9E29-73EB6D35A732</object-id><label>Figure 3.</label><caption><p><italic><tp:taxon-name><tp:taxon-name-part taxon-name-part-type="genus" reg="Huperzia">Huperzia</tp:taxon-name-part><tp:taxon-name-part taxon-name-part-type="species" reg="crassifolia">crassifolia</tp:taxon-name-part></tp:taxon-name></italic> sp. nov. <bold>A, B</bold> habit <bold>C</bold> adaxial view of trophophyll <bold>D</bold> abaxial view of trophophyll <bold>E</bold> fertile portion of the shoot <bold>F</bold> gemmae (Photographed by Zhi-You Guo).</p></caption><graphic xmlns:xlink="http://www.w3.org/1999/xlink" xlink:href="phytokeys-246-027_article-131046__-g003.jpg" position="float" orientation="portrait" xlink:type="simple" id="oo_1122662.jpg"><uri content-type="original_file" xlink:type="simple">https://binary.pensoft.net/fig/1122662</uri></graphic></fig><fig id="F4" position="float" orientation="portrait"><object-id xmlns:xlink="http://www.w3.org/1999/xlink" content-type="doi" xlink:type="simple">10.3897/phytokeys.246.131046.figure4</object-id><object-id xmlns:xlink="http://www.w3.org/1999/xlink" content-type="arpha" xlink:type="simple">223B67D5-7734-5055-A1EC-E00097628F2F</object-id><label>Figure 4.</label><caption><p>Illustration of <italic><tp:taxon-name><tp:taxon-name-part taxon-name-part-type="genus" reg="Huperzia">Huperzia</tp:taxon-name-part><tp:taxon-name-part taxon-name-part-type="species" reg="crassifolia">crassifolia</tp:taxon-name-part></tp:taxon-name></italic> sp. nov. <bold>A</bold> habit <bold>B</bold> adaxial view of trophophyll with prominently raised veins and serrate margin. Drawn by Mr. Ying-Bao Sun based on the type specimen Zhi-You Guo 2016022 (<abbrev xmlns:xlink="http://www.w3.org/1999/xlink" xlink:title="Herbarium of Qiannan Normal College for Nationalities" id="ABBRID0ETWBG" xlink:type="simple">QNUN</abbrev>).</p></caption><graphic xmlns:xlink="http://www.w3.org/1999/xlink" xlink:href="phytokeys-246-027_article-131046__-g004.jpg" position="float" orientation="portrait" xlink:type="simple" id="oo_1122663.jpg"><uri content-type="original_file" xlink:type="simple">https://binary.pensoft.net/fig/1122663</uri></graphic></fig></tp:treatment-sec><ref-list><ref id="B15"><mixed-citation xmlns:xlink="http://www.w3.org/1999/xlink" xlink:type="simple">IUCN (<year>2022</year>) Guidelines for using the IUCN Red List categories and criteria, version 14. Prepared by the Standards and Petitions Committee. <ext-link xlink:href="https://www.iucnredlist.org/re-sources/redlistguidelines" ext-link-type="uri" xlink:type="simple">https://www.iucnredlist.org/re-sources/redlistguidelines</ext-link> [Accessed 28 March 2024]</mixed-citation></ref></ref-list></tp:taxon-treatment>
